# Supplementary material for: Affective-Motivational Processes in TVET Internships: Challenge, Hindrance, School Support, and Vocational Persistence
Source: Behav Sci (Basel). 2026 Jun 15;16(6):995. doi: 10.3390/bs16060995 (PMC13295619; doi:10.3390/bs16060995)
Supplement: Supplementary file 1 [file behavsci-16-00995-s001.zip]

Archive with 1 entries (1 files):
- behavsci-4334543-supplementary.pdf
